# Supplementary material for: Trends in access of plant biodiversity data revealed by Google Analytics
Source: Biodivers Data J. 2014 Nov 11;(2):e1558. doi: 10.3897/BDJ.2.e1558 (PMC4238075; doi:10.3897/BDJ.2.e1558)
Supplement: Supplementary material 6 — List of contributing herbaria [file biodiversity_data_journal-2-e1558-s006.xlsx]

## Sheet: Sheet1
Herbarium	Code	Country	Size (vascular plant specimens)	State/Province/Territory	Consortium/Portal
Alaska State Museum	JBCC	U.S.A.	5000	Alaska	PNW
Forest Service, Alaska Region, USDA	TNFS	U.S.A.	11650	Alaska	PNW
University of Alaska, Anchorage	UAAH	U.S.A.	11000	Alaska	PNW
University of Alaska, Fairbanks - Museum of the North	ALA	U.S.A.	220000	Alaska	PNW
University of Alaska, Juneau	ALAJ	U.S.A.	11000	British Columbia	PNW
Agriculture and Agri-Food Canada	ACK	Canada	3000	British Columbia	PNW
British Columbia Ministry of Forests	WLK	Canada	5000	British Columbia	PNW
Malaspina University	MALA	Canada	7000	British Columbia	PNW
Pacific Forestry Centre, Canadian Forest Service	DAVFP	Canada	31000	British Columbia	PNW
Prince Rupert Forest Region	SMI	Canada	8800	British Columbia	PNW
Royal British Columbia Museum	V	Canada	218000	British Columbia	PNW
Simon Fraser University	UBC	Canada	632000	British Columbia	PNW
University of Victoria	UVIC	Canada	48000	British Columbia	PNW
Boise District Bureau of Land Management	BBLM	U.S.A.	3750	Idaho	PNW
Boise State University, Snake River Plains Herbarium	SRP	U.S.A.	32000	Idaho	PNW
Brigham Young University	RICK	U.S.A.	16000	Idaho	PNW
College of Idaho, Harold M. Tucker Herbarium	CIC	U.S.A.	39000	Idaho	PNW
Idaho State University, Ray J. Davis Herbarium	IDS	U.S.A.	60000	Idaho	PNW
Lewis-Clark State College, Hells Canyon Herbarium	HCH	U.S.A.	10000	Idaho	PNW
Rocky Mountain Research Station	BIOS	U.S.A.	8807	Idaho	PNW
University of Idaho, Stillinger Herbarium	ID	U.S.A.	200000	Idaho	PNW
Flathead Valley Community College	FVCC	U.S.A.	5000	Montana	PNW
Montana State University	MONT	U.S.A.	98850	Montana	PNW
Montana State University, Billings	MSUB	U.S.A.	16000	Montana	PNW
Rocky Mountain Research Station	MRC	U.S.A.	13000	Montana	PNW
University of Great Falls	GFC	U.S.A.	20000	Montana	PNW
University of Montana	MONTU	U.S.A.	129000	Montana	PNW
Bureau of Land Management	BLMLK	U.S.A.	6000	Oregon	PNW
Crater Lake National Park	CRLA	U.S.A.	5000	Oregon	PNW
Eastern Oregon University	EOSC	U.S.A.	9500	Oregon	PNW
Lane Community College, Rowe-Love Herbarium	LCEU	U.S.A.	3500	Oregon	PNW
Linfield College	LINF	U.S.A.	4600	Oregon	PNW
National College of Natural Medicine	NCNM	U.S.A.	100	Oregon	PNW
Oregon State University	OSC	U.S.A.	415000	Oregon	PNW
Oregon State University	OSUF	U.S.A.	2500	Oregon	PNW
Portland State University	HPSU	U.S.A.	15500	Oregon	PNW
Reed College	REED	U.S.A.	10000	Oregon	PNW
Southern Oregon University	SOC	U.S.A.	14000	Oregon	PNW
Western Oregon University	MOC	U.S.A.	6000	Oregon	PNW
Central Washington University	ELRG	U.S.A.	25000	Washington	PNW
Eastern Washington University	?	U.S.A.	7000	Washington	PNW
Evergreen State College	EVE	U.S.A.	5000	Washington	PNW
Friday Harbor Laboratories	FHL	U.S.A.	3500	Washington	PNW
Mount Rainier National Park	MORA	U.S.A.	6000	Washington	PNW
North Cascades National Park	NOCA	U.S.A.	8000	Washington	PNW
Olympic National Park	OYLM	U.S.A.	18000	Washington	PNW
Pacific Lutheran University	PLU	U.S.A.	5000	Washington	PNW
Pacific Northwest Herbarium, Western Washington University	WWB	U.S.A.	26000	Washington	PNW
Seattle Pacific University	SPC	U.S.A.	3000	Washington	PNW
St. Martin's College	OSMC	U.S.A.	16500	Washington	PNW
University of Puget Sound	PSM	U.S.A.	15000	Washington	PNW
University of Washington	WTU	U.S.A.	650000	Washington	PNW
University of Washington, Otis Douglas Hyde Herbarium	WTUH	U.S.A.	16300	Washington	PNW
Washington State University, Marion Ownbey Herbarium	WS	U.S.A.	365000	Washington	PNW
Washington State University, Plant Pathology Department	WSP	U.S.A.	73000	Washington	PNW
Whitman College	WCW	U.S.A.	17000	Washington	PNW
B. A. Bennett Herbarium, Yukon Government	BABY	Canada	7700	Yukon Territory	PNW
Missouri Botanical Garden	MO	U.S.A.	4261000	Missouri	Tropicos
Western Australian Herbarium	MURU	Australia	742276	Western Australia	FloraBase
Louisiana State University Herbarium	LSUM	U.S.A.	200000	Louisiana	LSU Keys
Arizona State University Vascular Plant Herbarium	ASU	U.S.A.	192948	Arizona	SEINet
Cochise County Herbarium	CCH	U.S.A.	3328	Arizona	SEINet
Deaver Herbarium (Northern Arizona University)	ASC	U.S.A.	78183	Arizona	SEINet
Desert Botanical Garden Herbarium	DES	U.S.A.	73511	Arizona	SEINet
Gila National Forest Herbarium	GILA	U.S.A.	1942	New Mexico	SEINet
Grand Canyon National Park	GCNP	U.S.A.	12043	Arizona	SEINet
Museum of Northern Arizona	MNA	U.S.A.	29200	Arizona	SEINet
Navajo Nation Herbarium	NAVA	U.S.A.	11403	Arizona	SEINet
Southwestern Research Station	SWRS	U.S.A.	2091	Arizona	SEINet
University of Arizona Herbarium	ARIZ	U.S.A.	196751	Arizona	SEINet
US Forest Service Southwestern Region	TEUI	U.S.A.	2951	Arizona	SEINet
Herbario de la Universidad de Sonora	DICTUS	Mexico	12778	Sonora	SEINet
Brigham Young University, S. L. Welsh Herbarium	BRY	U.S.A.	85231	Utah	SEINet
Eastern Nevada Landscape Coalition	ENLC	U.S.A.	2308	Nevada	SEINet
Intermountain Herbarium (Utah State University)	UTC	U.S.A.	133578	Utah	SEINet	% db'ed?
Shrub Sciences Laboratory, Rocky Mountain Research Station	SSLP	U.S.A.	7489	Utah	SEINet
Snow College Herbarium	EPHR	U.S.A.	1086	Utah	SEINet
Southern Utah University	SUU	U.S.A.	1220	Utah	SEINet
Swaner Preserve and EcoCenter	SWANER	U.S.A.	120	Utah	SEINet
University of Nevada Herbarium	RENO	U.S.A.	4191	Nevada	SEINet
USU-Eastern	PRI	U.S.A.	167	Utah	SEINet
Utah State University Uintah Basin	USUUB	U.S.A.	6459	Utah	SEINet
Utah Valley University Herbarium	UVSC	U.S.A.	15383	Utah	SEINet
ENMU Natural History Collection Herbarium	ENMU	U.S.A.	5170	New Mexico	SEINet
Gila Center for Natural History (WNMU) Herbarium	SNM	U.S.A.	13175	New Mexico	SEINet
Jemez Mountain Herbarium	JEMEZ	U.S.A.	2745	New Mexico	SEINet
New Mexico State University Herbarium	NMC	U.S.A.	73294	New Mexico	SEINet
NMSU Center for Natural History Collections Range Science	NMCR	U.S.A.	12725	New Mexico	SEINet
San Juan College Herbarium	SJNM	U.S.A.	64122	New Mexico	SEINet
University of New Mexico Herbarium	UNM	U.S.A.	125433	New Mexico	SEINet
Archbold Biological Station	ARCH	U.S.A.	4162	Florida	SEINet
Austin Peay State University Herbarium	APSC	U.S.A.	7340	Tennessee	SEINet
Mesa Verde National Park	MEVE	U.S.A.	2619	Colorado	SEINet
North Carolina Zoological Park	NCZP	U.S.A.	2351	North Carolina	SEINet
Sagehen Herbarium	SCFS	U.S.A.	2015	California	SEINet
Tall Timbers Research Station	TTRS	U.S.A.	10064	Florida	SEINet
Trinidad State Junior College	TSJC	U.S.A.	580	Colorado	SEINet
Morton Arboretum	MOR	U.S.A.	20500	Illinois	SEINet
Ada Hayden Herbarium (Iowa State University)	ISC	U.S.A.	26288	Iowa	SEINet
Benedictine College Herbarium	HWBA	U.S.A.	26	Kansas	SEINet
Black Hills State University	BHSC	U.S.A.	138	South Dakota	SEINet
California Academy of Sciences, Incl. Dudley Herbarium	CAS, DS	U.S.A.	1805000	California	CCH
California Department of Food and Agriculture	CDA	U.S.A.	40000	California	CCH
Chico State Herbarium, CSU Chico	CHSC	U.S.A.	95300	California	CCH
Herbarium, CSU San Bernardino	CSUSB	U.S.A.	5000	California	CCH
Humboldt State University Herbarium	HSC	U.S.A.	100000	California	CCH
UC Irvine	IRVC	U.S.A.	35000	California	CCH
University and Jepson Herbaria, UC Berkeley	UC, JEPS	U.S.A.	1700000	California	CCH
California Polytechnic State University	OBI	U.S.A.	75000	California	CCH
Pacific Grove Museum of Natural History	PGM	U.S.A.	7500	California	CCH
Rancho Santa Ana Botanic Garden Herbarium, Incl Pomona College Herbarium	RSA, POM	U.S.A.	1184000	California	CCH
Santa Barbara Botanic Garden	SBBG	U.S.A.	150000	California	CCH	Total probably includes non-vascular plants.
San Diego Natural History Museum	SD	U.S.A.	195000	California	CCH	Waiting for estimate from herb personnel
San Diego State University	SDSU	U.S.A.	19000	California	CCH
Carl W. Sharsmith Herbarium	SJSU	U.S.A.	14691	California	CCH
UC Davis	DAV	U.S.A.	300000	California	CCH
UCLA Herbarium	LA	U.S.A.	190000	California	CCH
UC Riverside	UCR	U.S.A.	217529	California	CCH	COOL
UC Santa Barbara	UCSB	U.S.A.	100000	California	CCH
UC Santa Cruz	UCSC	U.S.A.	10000	California	CCH
Yosemite N.P Herbarium	YM	U.S.A.	8000	California	CCH
Joshua Tree National Park Herbarium	JOTR	U.S.A.	4400	California	CCH
Riverside Metropolitan Museum	CLARK	U.S.A.	10000	California	CCH
Victor Valley College	VVC	U.S.A.	5000	California	CCH
Cal State Northridge	SFV	U.S.A.	23000	California	CCH
Sagehen Creek Field Station Herbarium	SCFS	U.S.A.	2015	California	CCH	*** (also in SEINet NANSH)
New York Botanical Garden	NY	U.S.A.	6000000	California	CCH
Harvard University Herbaria	A, AMES, ECON, GH	U.S.A.	5005000	California	CCH
California State University, Sacramento	SACT	U.S.A.	20000	California	CCH
BLM Arcata Field Office	BLMAR	U.S.A.	700	California	CCH
Jasper Ridge Biological Preserve	JROH	U.S.A.	5500	California	CCH
