# Supplementary material for: Trends in access of plant biodiversity data revealed by Google Analytics
Source: Biodivers Data J. 2014 Nov 11;(2):e1558. doi: 10.3897/BDJ.2.e1558 (PMC4238075; doi:10.3897/BDJ.2.e1558)
Supplement: Supplementary material 20 — Browser wars over five years [file biodiversity_data_journal-2-e1558-s020.xlsx]

## Sheet: Sheet1
TROPICOS
	Chrome	Firefox	Internet Explorer	Safari	Opera
2009	0.34	26.79	67.07	4.07	0.71	*you can see Netscape from here at .61 percent
2010	2.52	33.02	57.95	5.07	0.68
2011	7.85	33.24	50.34	7.15	0.9
2012	15.51	32.24	40.17	10.46	1.02
2013	26.78	29.25	31.29	10.53	1.11
2014	40.29	25.39	22.52	8.69	1.14
LSU KEYS
	Chrome	Firefox	Internet Explorer	Safari	Opera
2009	0.8	41.82	48.83	4.61	2.87	*you can see Netscape from here too
2010	9.29	38.96	41.66	7.08	2.46
2011	21.29	30.61	39.14	7.55	0.54
2012	30.18	30.06	31.52	6.45	0.46
2013	33.7	20.29	23.34	18.9	0.17	*android browser at 2.78
2014	44.98	21.86	15.62	13.84	0.43	*android browser at 1.47
eFlora
	Chrome	Firefox	Internet Explorer	Safari	Opera
2010	3.68	31.56	53.96	5.28	1.71
2011	7.11	33.18	49.09	6.16	1.55
2012	14.18	32.16	43.15	7.74	1.53
2013	23.37	28.72	34.67	8.87	1.54
2014	34.51	24.66	25.94	9.48	1.3	*android browser at 1.58
CCH	Chrome	Firefox	Internet Explorer	Safari	Opera	Android
2007	0	23.28	55.05	17.79	0.23	0	*Netscape at 2.52
2008	0.22	30.05	51.89	14.88	0.15	0	*Netscape at 1.83
2009	1.42	33.43	48.47	15.5	0.23	0	*Netscape at .33
2010	4.8	35.51	42.62	15.98	0.38	0	*Netscape at .07
2011	9.07	32.54	32.22	24.44	0.45	0.3
2012	12.53	29.98	27.46	28.05	0.41	0.54
2013	17.95	27.53	24.03	28.92	0.25	0.49
2014	20.59	30.01	21.96	26.63	0.28	0.25
Jepson
	Chrome	Firefox	Internet Explorer	Safari	Opera	Android
2011	10.79	31.99	33.07	22.75	0.31	0.58
2012	17.23	30.47	28.15	21.4	0.4	1.06
2013	26.39	26.34	23.13	20.98	0.44	1.07
2014	32.87	26.53	19.47	18.3	0.48	0.85
